# Supplementary material for: Presence of Arsenic in Potential Sources of Drinking Water Supply Located in a Mineralized and Mined Area of the Sierra Madre Oriental in Mexico
Source: Toxics. 2021 Nov 15;9(11):307. doi: 10.3390/toxics9110307 (PMC8618315; doi:10.3390/toxics9110307)
Supplement: Supplementary file 1 [file toxics-09-00307-s001.zip]

Archive with 1 entries (1 files):
- toxics-1444185-sm-final.pdf
